# Supplementary material for: Tumor‐agnostic detection of circulating tumor DNA in patients with advanced pancreatic cancer using targeted DNA methylation sequencing and cell‐free DNA fragmentomics
Source: Mol Oncol. 2025 Aug 26;19(12):3535–47. doi: 10.1002/1878-0261.70116 (PMC12688167; doi:10.1002/1878-0261.70116)
Supplement: Supplementary file 2 — Data S2. Methylation panel CpG data. [file MOL2-19-3535-s002.xlsx]

## Sheet: Methylation panel CpG data
bin.nr	AUC (methylation patient/healthy, this study)	seqnames	start	end	width	strand	annot.seqnames	annot.start	annot.end	annot.width	annot.strand	annot.id	annot.tx_id	annot.gene_id	annot.symbol	annot.type
Bin1	0.685805	chr1	11538807	11538926	120	*	chr1	11538670	11540342	1673	*	island:430	NA	NA	NA	hg19_cpg_islands
Bin2	0.849282	chr1	12123250	12123369	120	*	chr1	12121489	12123488	2000	*	shore:772	NA	NA	NA	hg19_cpg_shores
Bin3	0.822169	chr1	20878971	20879090	120	*	chr1	20878895	20880592	1698	*	island:587	NA	NA	NA	hg19_cpg_islands
Bin4	0.906699	chr1	22140956	22141075	120	*	chr1	22140892	22141407	516	*	island:611	NA	NA	NA	hg19_cpg_islands
Bin5	0.872408	chr1	25256311	25256430	120	*	chr1	25255528	25259005	3478	*	island:668	NA	NA	NA	hg19_cpg_islands
Bin6	0.862041	chr1	25256971	25257090	120	*	chr1	25255528	25259005	3478	*	island:668	NA	NA	NA	hg19_cpg_islands
Bin7	0.782297	chr1	34630865	34630984	120	*	chr1	34628784	34630976	2193	*	island:849	NA	NA	NA	hg19_cpg_islands
		chr1	34630865	34630984	120	*	chr1	34630977	34632976	2000	*	shore:1528	NA	NA	NA	hg19_cpg_shores
Bin8	0.792663	chr1	35395763	35395882	120	*	chr1	35394748	35396206	1459	*	island:859	NA	NA	NA	hg19_cpg_islands
Bin9	0.861244	chr1	49242301	49242420	120	*	chr1	49242372	49242810	439	*	island:1093	NA	NA	NA	hg19_cpg_islands
		chr1	49242301	49242420	120	*	chr1	49240372	49242371	2000	*	shore:1991	NA	NA	NA	hg19_cpg_shores
Bin10	0.757576	chr1	50884422	50884541	120	*	chr1	50884229	50891471	7243	*	island:1102	NA	NA	NA	hg19_cpg_islands
Bin11	0.804625	chr1	53098799	53098918	120	*	chr1	53098630	53099303	674	*	island:1124	NA	NA	NA	hg19_cpg_islands
Bin12	0.77512	chr1	65731374	65731493	120	*	chr1	65731412	65731849	438	*	island:1209	NA	NA	NA	hg19_cpg_islands
		chr1	65731374	65731493	120	*	chr1	65729412	65731411	2000	*	shore:2210	NA	NA	NA	hg19_cpg_shores
Bin13	0.717703	chr1	72749822	72749941	120	*	chr1	72749737	72751736	2000	*	shore:2267	NA	NA	NA	hg19_cpg_shores
Bin14	0.838118	chr1	77333064	77333220	157	*	chr1	77333112	77334534	1423	*	island:1250	NA	NA	NA	hg19_cpg_islands
		chr1	77333064	77333220	157	*	chr1	77331112	77333111	2000	*	shore:2286	NA	NA	NA	hg19_cpg_shores
Bin15	0.905901	chr1	98510807	98510926	120	*	chr1	98508967	98510966	2000	*	shore:2478	NA	NA	NA	hg19_cpg_shores
Bin16	0.820574	chr1	98511168	98511287	120	*	chr1	98510967	98511710	744	*	island:1353	NA	NA	NA	hg19_cpg_islands
Bin17	0.665072	chr1	98514024	98514143	120	*	chr1	98513711	98517001	3291	*	shelf:2101	NA	NA	NA	hg19_cpg_shelves
Bin18	0.872408	chr1	108507020	108507139	120	*	chr1	108505252	108507251	2000	*	shore:2522	NA	NA	NA	hg19_cpg_shores
Bin19	0.854067	chr1	108507282	108507401	120	*	chr1	108507252	108507841	590	*	island:1376	NA	NA	NA	hg19_cpg_islands
Bin20	0.526316	chr1	144521023	144521142	120	*	chr1	144519970	144521503	1534	*	island:1524	NA	NA	NA	hg19_cpg_islands
Bin21	0.757576	chr1	148854257	148854376	120	*	chr1	148853997	148855761	1765	*	island:1613	NA	NA	NA	hg19_cpg_islands
Bin22	0.846093	chr1	158083101	158083220	120	*	chr1	158081271	158083270	2000	*	shore:3339	NA	NA	NA	hg19_cpg_shores
Bin23	0.857257	chr1	158150887	158151006	120	*	chr1	158150621	158151503	883	*	island:1826	NA	NA	NA	hg19_cpg_islands
Bin24	0.886762	chr1	167599661	167599780	120	*	chr1	167599465	167599839	375	*	island:1905	NA	NA	NA	hg19_cpg_islands
Bin25	0.791866	chr1	177150876	177150995	120	*	chr1	177150815	177151165	351	*	island:1946	NA	NA	NA	hg19_cpg_islands
Bin26	0.686603	chr1	182584120	182584239	120	*	chr1	182584178	182584545	368	*	island:1985	NA	NA	NA	hg19_cpg_islands
		chr1	182584120	182584239	120	*	chr1	182582178	182584177	2000	*	shore:3653	NA	NA	NA	hg19_cpg_shores
Bin27	0.909091	chr1	207669658	207669777	120	*	chr1	207669638	207670015	378	*	island:2121	NA	NA	NA	hg19_cpg_islands
Bin28	0.804625	chr1	215256196	215256315	120	*	chr1	215256052	215256636	585	*	island:2183	NA	NA	NA	hg19_cpg_islands
Bin29	0.709729	chr1	228194384	228194503	120	*	chr1	228194097	228196512	2416	*	island:2284	NA	NA	NA	hg19_cpg_islands
Bin30	0.761563	chr1	240254902	240255021	120	*	chr1	240254960	240257063	2104	*	island:2388	NA	NA	NA	hg19_cpg_islands
		chr1	240254902	240255021	120	*	chr1	240252960	240254959	2000	*	shore:4405	NA	NA	NA	hg19_cpg_shores
Bin31	0.923445	chr1	244014407	244014526	120	*	chr1	244013803	244014592	790	*	island:2410	NA	NA	NA	hg19_cpg_islands
Bin32	0.926635	chr2	47797075	47797194	120	*	chr2	47796924	47799166	2243	*	island:2829	NA	NA	NA	hg19_cpg_islands
Bin33	0.901116	chr2	70994744	70994863	120	*	chr2	70994448	70995385	938	*	island:2948	NA	NA	NA	hg19_cpg_islands
Bin34	0.741627	chr2	71693521	71693640	120	*	chr2	71693165	71694127	963	*	island:2965	NA	NA	NA	hg19_cpg_islands
Bin35	0.701754	chr2	80530833	80530952	120	*	chr2	80529678	80530846	1169	*	island:3030	NA	NA	NA	hg19_cpg_islands
		chr2	80530833	80530952	120	*	chr2	80530847	80531367	521	*	shore:5593	NA	NA	NA	hg19_cpg_shores
Bin36	0.874801	chr2	88751728	88751847	120	*	chr2	88751336	88752865	1530	*	island:3081	NA	NA	NA	hg19_cpg_islands
Bin37	0.76874	chr2	89065272	89065391	120	*	chr2	89064494	89065513	1020	*	island:3085	NA	NA	NA	hg19_cpg_islands
Bin38	0.783892	chr2	105488866	105488985	120	*	chr2	105488369	105489991	1623	*	island:3199	NA	NA	NA	hg19_cpg_islands
Bin39	0.785486	chr2	127534418	127534537	120	*	chr2	127532733	127534732	2000	*	shore:6180	NA	NA	NA	hg19_cpg_shores
Bin40	0.787081	chr2	127534741	127534860	120	*	chr2	127534733	127535186	454	*	island:3345	NA	NA	NA	hg19_cpg_islands
Bin41	0.73126	chr2	136875963	136876082	120	*	chr2	136875781	136876711	931	*	shore:6413	NA	NA	NA	hg19_cpg_shores
Bin42	0.757576	chr2	145281564	145281683	120	*	chr2	145279737	145281736	2000	*	shore:6435	NA	NA	NA	hg19_cpg_shores
Bin43	0.826156	chr2	154335310	154335429	120	*	chr2	154334450	154335458	1009	*	island:3500	NA	NA	NA	hg19_cpg_islands
Bin44	0.661882	chr2	167233012	167233131	120	*	chr2	167232712	167234711	2000	*	shore:6554	NA	NA	NA	hg19_cpg_shores
Bin45	0.92504	chr2	172950058	172950177	120	*	chr2	172949243	172950126	884	*	island:3580	NA	NA	NA	hg19_cpg_islands
		chr2	172950058	172950177	120	*	chr2	172950127	172951289	1163	*	shore:6618	NA	NA	NA	hg19_cpg_shores
Bin46	0.742424	chr2	179345336	179345455	120	*	chr2	179344853	179345483	631	*	island:3662	NA	NA	NA	hg19_cpg_islands
Bin47	0.833333	chr2	182322641	182322760	120	*	chr2	182321762	182323029	1268	*	island:3667	NA	NA	NA	hg19_cpg_islands
Bin48	0.729665	chr2	185463525	185463644	120	*	chr2	185463209	185463589	381	*	island:3676	NA	NA	NA	hg19_cpg_islands
		chr2	185463525	185463644	120	*	chr2	185463590	185465589	2000	*	shore:6771	NA	NA	NA	hg19_cpg_shores
Bin49	0.873206	chr2	207307564	207307683	120	*	chr2	207306267	207308266	2000	*	shore:6936	NA	NA	NA	hg19_cpg_shores
Bin50	0.789474	chr2	217559072	217559191	120	*	chr2	217559040	217559484	445	*	island:3803	NA	NA	NA	hg19_cpg_islands
Bin51	0.870016	chr2	219847078	219847197	120	*	chr2	219846292	219847137	846	*	island:3833	NA	NA	NA	hg19_cpg_islands
		chr2	219847078	219847197	120	*	chr2	219847138	219848919	1782	*	shore:7075	NA	NA	NA	hg19_cpg_shores
Bin52	0.593301	chr2	233498020	233498139	120	*	chr2	233497827	233499727	1901	*	island:3958	NA	NA	NA	hg19_cpg_islands
Bin53	0.713716	chr2	242823504	242823623	120	*	chr2	242823447	242823970	524	*	island:4138	NA	NA	NA	hg19_cpg_islands
Bin54	0.712121	chr3	16555354	16555513	160	*	chr3	16554328	16555413	1086	*	island:4274	NA	NA	NA	hg19_cpg_islands
		chr3	16555354	16555513	160	*	chr3	16555414	16557413	2000	*	shore:7881	NA	NA	NA	hg19_cpg_shores
Bin55	0.64992	chr3	27763208	27763327	120	*	chr3	27762352	27763995	1644	*	island:4306	NA	NA	NA	hg19_cpg_islands
Bin56	0.757576	chr3	27763523	27763642	120	*	chr3	27762352	27763995	1644	*	island:4306	NA	NA	NA	hg19_cpg_islands
Bin57	0.700957	chr3	27763739	27763858	120	*	chr3	27762352	27763995	1644	*	island:4306	NA	NA	NA	hg19_cpg_islands
Bin58	0.799043	chr3	48693823	48693942	120	*	chr3	48693119	48694768	1650	*	island:4474	NA	NA	NA	hg19_cpg_islands
Bin59	0.568581	chr3	55521293	55521412	120	*	chr3	55520227	55522344	2118	*	island:4601	NA	NA	NA	hg19_cpg_islands
Bin60	0.733652	chr3	62359619	62359738	120	*	chr3	62357640	62359774	2135	*	island:4636	NA	NA	NA	hg19_cpg_islands
Bin61	0.783094	chr3	112931124	112931243	120	*	chr3	112930438	112931506	1069	*	island:4759	NA	NA	NA	hg19_cpg_islands
Bin62	0.84051	chr3	120627112	120627231	120	*	chr3	120626881	120627579	699	*	island:4793	NA	NA	NA	hg19_cpg_islands
Bin63	0.785486	chr3	139653870	139653989	120	*	chr3	139653431	139655115	1685	*	island:4983	NA	NA	NA	hg19_cpg_islands
Bin64	0.77193	chr3	142838262	142838381	120	*	chr3	142837886	142840838	2953	*	island:5010	NA	NA	NA	hg19_cpg_islands
Bin65	0.793461	chr3	150804638	150804779	142	*	chr3	150802997	150805168	2172	*	island:5043	NA	NA	NA	hg19_cpg_islands
Bin66	0.763158	chr4	330807	330926	120	*	chr4	330163	332068	1906	*	island:5319	NA	NA	NA	hg19_cpg_islands
Bin67	0.515152	chr4	331400	331519	120	*	chr4	330163	332068	1906	*	island:5319	NA	NA	NA	hg19_cpg_islands
Bin68	0.488038	chr4	331627	331746	120	*	chr4	330163	332068	1906	*	island:5319	NA	NA	NA	hg19_cpg_islands
Bin69	0.660287	chr4	4108733	4108852	120	*	chr4	4108735	4109499	765	*	island:5544	NA	NA	NA	hg19_cpg_islands
		chr4	4108733	4108852	120	*	chr4	4106735	4108734	2000	*	shore:10217	NA	NA	NA	hg19_cpg_shores
Bin70	0.767943	chr4	9534330	9534449	120	*	chr4	9533767	9534520	754	*	island:5644	NA	NA	NA	hg19_cpg_islands
Bin71	0.733652	chr4	13549435	13549557	123	*	chr4	13548571	13549956	1386	*	island:5664	NA	NA	NA	hg19_cpg_islands
Bin72	0.724083	chr4	41883550	41883669	120	*	chr4	41883493	41884570	1078	*	island:5759	NA	NA	NA	hg19_cpg_islands
Bin73	0.663477	chr4	46391724	46391843	120	*	chr4	46389904	46391903	2000	*	shore:10626	NA	NA	NA	hg19_cpg_shores
Bin74	0.802233	chr4	46995579	46995698	120	*	chr4	46995129	46995872	744	*	island:5770	NA	NA	NA	hg19_cpg_islands
Bin75	0.547847	chr4	54966932	54967051	120	*	chr4	54966164	54968063	1900	*	island:5804	NA	NA	NA	hg19_cpg_islands
Bin76	0.681021	chr4	57976856	57976975	120	*	chr4	57975861	57976916	1056	*	island:5834	NA	NA	NA	hg19_cpg_islands
		chr4	57976856	57976975	120	*	chr4	57976917	57978916	2000	*	shore:10750	NA	NA	NA	hg19_cpg_shores
Bin77	0.845295	chr4	66536138	66536257	120	*	chr4	66536066	66536674	609	*	island:5841	NA	NA	NA	hg19_cpg_islands
Bin78	0.748804	chr4	81123322	81123441	120	*	chr4	81121509	81123508	2000	*	shore:10887	NA	NA	NA	hg19_cpg_shores
Bin79	0.867624	chr4	81187543	81187662	120	*	chr4	81187495	81187913	419	*	island:5908	NA	NA	NA	hg19_cpg_islands
Bin80	0.859649	chr4	96469507	96469626	120	*	chr4	96469457	96469667	211	*	island:5963	NA	NA	NA	hg19_cpg_islands
Bin81	0.909091	chr4	96471047	96471166	120	*	chr4	96470995	96472994	2000	*	shore:10998	NA	NA	NA	hg19_cpg_shores
Bin82	0.91547	chr4	108853146	108853265	120	*	chr4	108852496	108853387	892	*	island:5998	NA	NA	NA	hg19_cpg_islands
Bin83	0.848485	chr4	122871470	122871589	120	*	chr4	122871413	122873182	1770	*	island:6061	NA	NA	NA	hg19_cpg_islands
Bin84	0.603668	chr4	141294511	141294728	218	*	chr4	141294667	141295274	608	*	island:6125	NA	NA	NA	hg19_cpg_islands
		chr4	141294511	141294728	218	*	chr4	141292667	141294666	2000	*	shore:11282	NA	NA	NA	hg19_cpg_shores
Bin85	0.753589	chr4	142054196	142054315	120	*	chr4	142053328	142054601	1274	*	island:6131	NA	NA	NA	hg19_cpg_islands
Bin86	0.582935	chr4	166794728	166794847	120	*	chr4	166794546	166795341	796	*	island:6223	NA	NA	NA	hg19_cpg_islands
Bin87	0.862041	chr4	172734785	172734904	120	*	chr4	172733735	172735118	1384	*	island:6239	NA	NA	NA	hg19_cpg_islands
Bin88	0.877193	chr4	175138939	175139226	288	*	chr4	175137497	175139496	2000	*	shelf:10099	NA	NA	NA	hg19_cpg_shelves
Bin89	0.773525	chr4	176987116	176987235	120	*	chr4	176986922	176987360	439	*	island:6260	NA	NA	NA	hg19_cpg_islands
Bin90	0.846093	chr5	92318	92437	120	*	chr5	92008	92438	431	*	island:6348	NA	NA	NA	hg19_cpg_islands
Bin91	0.909888	chr5	1883456	1883575	120	*	chr5	1881925	1887743	5819	*	island:6495	NA	NA	NA	hg19_cpg_islands
Bin92	0.771132	chr5	6449095	6449214	120	*	chr5	6448754	6449629	876	*	island:6528	NA	NA	NA	hg19_cpg_islands
Bin93	0.807018	chr5	10564456	10564575	120	*	chr5	10562817	10565680	2864	*	island:6547	NA	NA	NA	hg19_cpg_islands
Bin94	0.76874	chr5	17218220	17218339	120	*	chr5	17217789	17219021	1233	*	island:6572	NA	NA	NA	hg19_cpg_islands
Bin95	0.748804	chr5	32711037	32711156	120	*	chr5	32709911	32714450	4540	*	island:6593	NA	NA	NA	hg19_cpg_islands
Bin96	0.623604	chr5	36690399	36690518	120	*	chr5	36690208	36690658	451	*	island:6606	NA	NA	NA	hg19_cpg_islands
Bin97	0.730463	chr5	37840017	37840136	120	*	chr5	37836748	37840726	3979	*	island:6614	NA	NA	NA	hg19_cpg_islands
Bin98	0.771132	chr5	43043302	43043421	120	*	chr5	43042108	43043477	1370	*	island:6643	NA	NA	NA	hg19_cpg_islands
Bin99	0.704147	chr5	72716016	72716135	120	*	chr5	72715998	72717997	2000	*	shore:12430	NA	NA	NA	hg19_cpg_shores
Bin100	0.859649	chr5	100238942	100239132	191	*	chr5	100238723	100239138	416	*	island:6883	NA	NA	NA	hg19_cpg_islands
Bin101	0.761563	chr5	101631992	101632347	356	*	chr5	101632050	101632373	324	*	island:6884	NA	NA	NA	hg19_cpg_islands
		chr5	101631992	101632347	356	*	chr5	101630050	101632049	2000	*	shore:12659	NA	NA	NA	hg19_cpg_shores
Bin102	0.578947	chr5	110408939	110409058	120	*	chr5	110408705	110409039	335	*	island:6899	NA	NA	NA	hg19_cpg_islands
		chr5	110408939	110409058	120	*	chr5	110409040	110411039	2000	*	shore:12689	NA	NA	NA	hg19_cpg_shores
Bin103	0.798246	chr5	119799789	119799908	120	*	chr5	119799822	119800148	327	*	island:6937	NA	NA	NA	hg19_cpg_islands
		chr5	119799789	119799908	120	*	chr5	119797822	119799821	2000	*	shore:12762	NA	NA	NA	hg19_cpg_shores
Bin104	0.838915	chr5	119800176	119800295	120	*	chr5	119800149	119800971	823	*	shore:12763	NA	NA	NA	hg19_cpg_shores
Bin105	0.795853	chr5	127537066	127537185	120	*	chr5	127424513	127867958	443446	*	inter:5371	NA	NA	NA	hg19_cpg_inter
Bin106	0.807815	chr5	127873493	127873612	120	*	chr5	127872564	127874945	2382	*	island:6968	NA	NA	NA	hg19_cpg_islands
Bin107	0.821372	chr5	169064472	169064591	120	*	chr5	169064271	169064702	432	*	island:7336	NA	NA	NA	hg19_cpg_islands
Bin108	0.824561	chr5	175299529	175299648	120	*	chr5	175298516	175300066	1551	*	island:7398	NA	NA	NA	hg19_cpg_islands
Bin109	0.749601	chr5	176057039	176057158	120	*	chr5	176056521	176057494	974	*	island:7415	NA	NA	NA	hg19_cpg_islands
Bin110	0.895534	chr5	176057407	176057526	120	*	chr5	176056521	176057494	974	*	island:7415	NA	NA	NA	hg19_cpg_islands
		chr5	176057407	176057526	120	*	chr5	176057495	176059494	2000	*	shore:13622	NA	NA	NA	hg19_cpg_shores
Bin111	0.849282	chr5	180076847	180076966	120	*	chr5	180075689	180076906	1218	*	island:7541	NA	NA	NA	hg19_cpg_islands
		chr5	180076847	180076966	120	*	chr5	180076907	180078906	2000	*	shore:13852	NA	NA	NA	hg19_cpg_shores
Bin112	0.759968	chr6	5997062	5997181	120	*	chr6	5997028	5997414	387	*	island:7640	NA	NA	NA	hg19_cpg_islands
Bin113	0.866826	chr6	6546719	6546838	120	*	chr6	6546371	6547230	860	*	island:7647	NA	NA	NA	hg19_cpg_islands
Bin114	0.500797	chr6	11044048	11044167	120	*	chr6	11043914	11045206	1293	*	island:7691	NA	NA	NA	hg19_cpg_islands
Bin115	0.655502	chr6	11044483	11044602	120	*	chr6	11043914	11045206	1293	*	island:7691	NA	NA	NA	hg19_cpg_islands
Bin116	0.760766	chr6	26199407	26199526	120	*	chr6	26199198	26199466	269	*	island:7774	NA	NA	NA	hg19_cpg_islands
		chr6	26199407	26199526	120	*	chr6	26199467	26199838	372	*	shore:14262	NA	NA	NA	hg19_cpg_shores
Bin117	0.645933	chr6	26205552	26205671	120	*	chr6	26205214	26207213	2000	*	shore:14265	NA	NA	NA	hg19_cpg_shores
Bin118	0.917065	chr6	26250768	26250887	120	*	chr6	26250437	26250827	391	*	island:7781	NA	NA	NA	hg19_cpg_islands
		chr6	26250768	26250887	120	*	chr6	26250828	26251898	1071	*	shore:14274	NA	NA	NA	hg19_cpg_shores
Bin119	0.816587	chr6	26272458	26272577	120	*	chr6	26272471	26272696	226	*	island:7784	NA	NA	NA	hg19_cpg_islands
		chr6	26272458	26272577	120	*	chr6	26271589	26272470	882	*	shore:14277	NA	NA	NA	hg19_cpg_shores
Bin120	0.872408	chr6	26273124	26273243	120	*	chr6	26272697	26273290	594	*	shore:14278	NA	NA	NA	hg19_cpg_shores
Bin121	0.856459	chr6	27280064	27280183	120	*	chr6	27279795	27280635	841	*	island:7809	NA	NA	NA	hg19_cpg_islands
Bin122	0.777512	chr6	27636459	27636578	120	*	chr6	27603147	27643793	40647	*	inter:5955	NA	NA	NA	hg19_cpg_inter
Bin123	0.824561	chr6	27834548	27834667	120	*	chr6	27833407	27835190	1784	*	shore:14353	NA	NA	NA	hg19_cpg_shores
Bin124	0.84689	chr6	73331622	73331741	120	*	chr6	73330943	73333109	2167	*	island:8256	NA	NA	NA	hg19_cpg_islands
Bin125	0.787081	chr6	84562870	84562989	120	*	chr6	84562821	84563758	938	*	island:8298	NA	NA	NA	hg19_cpg_islands
Bin126	0.648325	chr6	91005242	91005361	120	*	chr6	91004796	91006944	2149	*	island:8331	NA	NA	NA	hg19_cpg_islands
Bin127	0.668262	chr6	100038935	100039054	120	*	chr6	100038656	100039477	822	*	island:8357	NA	NA	NA	hg19_cpg_islands
Bin128	0.72807	chr6	124124562	124124681	120	*	chr6	124124178	124125309	1132	*	island:8482	NA	NA	NA	hg19_cpg_islands
Bin129	0.773525	chr6	127440046	127440165	120	*	chr6	127439266	127441072	1807	*	island:8495	NA	NA	NA	hg19_cpg_islands
Bin130	0.778309	chr6	127836673	127836792	120	*	chr6	127836731	127837706	976	*	island:8501	NA	NA	NA	hg19_cpg_islands
		chr6	127836673	127836792	120	*	chr6	127836256	127836730	475	*	shore:15603	NA	NA	NA	hg19_cpg_shores
Bin131	0.799841	chr6	133562278	133562397	120	*	chr6	133562087	133563586	1500	*	island:8517	NA	NA	NA	hg19_cpg_islands
Bin132	0.796651	chr6	150285081	150285200	120	*	chr6	150284683	150286515	1833	*	island:8609	NA	NA	NA	hg19_cpg_islands
Bin133	0.841308	chr6	152957941	152958060	120	*	chr6	152957811	152958472	662	*	island:8629	NA	NA	NA	hg19_cpg_islands
Bin134	0.691388	chr6	152958290	152958409	120	*	chr6	152957811	152958472	662	*	island:8629	NA	NA	NA	hg19_cpg_islands
Bin135	0.772727	chr6	166400821	166400997	177	*	chr6	166399527	166401526	2000	*	shore:15985	NA	NA	NA	hg19_cpg_shores
Bin136	0.854864	chr7	1265320	1265439	120	*	chr7	1265112	1265379	268	*	island:8959	NA	NA	NA	hg19_cpg_islands
		chr7	1265320	1265439	120	*	chr7	1265380	1269165	3786	*	shore:16429	NA	NA	NA	hg19_cpg_shores
Bin137	0.799043	chr7	1270076	1270195	120	*	chr7	1269166	1282864	13699	*	island:8960	NA	NA	NA	hg19_cpg_islands
Bin138	0.721691	chr7	1705347	1705466	120	*	chr7	1703862	1710517	6656	*	island:9003	NA	NA	NA	hg19_cpg_islands
Bin139	0.831738	chr7	6654822	6654941	120	*	chr7	6654746	6655860	1115	*	island:9185	NA	NA	NA	hg19_cpg_islands
Bin140	0.811802	chr7	6655020	6655139	120	*	chr7	6654746	6655860	1115	*	island:9185	NA	NA	NA	hg19_cpg_islands
Bin141	0.866029	chr7	19156563	19156682	120	*	chr7	19156051	19158042	1992	*	island:9231	NA	NA	NA	hg19_cpg_islands
Bin142	0.91547	chr7	19157135	19157400	266	*	chr7	19156051	19158042	1992	*	island:9231	NA	NA	NA	hg19_cpg_islands
Bin143	0.807018	chr7	23508676	23508795	120	*	chr7	23508185	23509712	1528	*	island:9259	NA	NA	NA	hg19_cpg_islands
Bin144	0.907496	chr7	27135621	27135841	221	*	chr7	27135343	27136736	1394	*	island:9287	NA	NA	NA	hg19_cpg_islands
Bin145	0.73126	chr7	27239643	27239762	120	*	chr7	27238691	27240311	1621	*	island:9313	NA	NA	NA	hg19_cpg_islands
Bin146	0.654705	chr7	33943608	33943727	120	*	chr7	33943666	33945509	1844	*	island:9365	NA	NA	NA	hg19_cpg_islands
		chr7	33943608	33943727	120	*	chr7	33941666	33943665	2000	*	shore:17131	NA	NA	NA	hg19_cpg_shores
Bin147	0.73445	chr7	35225637	35225756	120	*	chr7	35225364	35226580	1217	*	island:9368	NA	NA	NA	hg19_cpg_islands
Bin148	0.829346	chr7	38670354	38670473	120	*	chr7	38670440	38671008	569	*	island:9387	NA	NA	NA	hg19_cpg_islands
		chr7	38670354	38670473	120	*	chr7	38668440	38670439	2000	*	shore:17171	NA	NA	NA	hg19_cpg_shores
Bin149	0.814195	chr7	38670935	38671054	120	*	chr7	38670440	38671008	569	*	island:9387	NA	NA	NA	hg19_cpg_islands
		chr7	38670935	38671054	120	*	chr7	38671009	38673008	2000	*	shore:17172	NA	NA	NA	hg19_cpg_shores
Bin150	0.799043	chr7	42275813	42275932	120	*	chr7	42274004	42276003	2000	*	shore:17199	NA	NA	NA	hg19_cpg_shores
Bin151	0.802233	chr7	44144302	44144421	120	*	chr7	44126663	44148227	21565	*	inter:7087	NA	NA	NA	hg19_cpg_inter
Bin152	0.827751	chr7	45614232	45614351	120	*	chr7	45613387	45615504	2118	*	island:9445	NA	NA	NA	hg19_cpg_islands
Bin153	0.77193	chr7	69062476	69062595	120	*	chr7	69062375	69065037	2663	*	island:9615	NA	NA	NA	hg19_cpg_islands
Bin154	0.636364	chr7	69064035	69064154	120	*	chr7	69062375	69065037	2663	*	island:9615	NA	NA	NA	hg19_cpg_islands
Bin155	0.789474	chr7	84815030	84815149	120	*	chr7	84814840	84816242	1403	*	island:9734	NA	NA	NA	hg19_cpg_islands
Bin156	0.790271	chr7	87229822	87229941	120	*	chr7	87229552	87229890	339	*	island:9741	NA	NA	NA	hg19_cpg_islands
		chr7	87229822	87229941	120	*	chr7	87229891	87230059	169	*	shore:17834	NA	NA	NA	hg19_cpg_shores
Bin157	0.830941	chr7	87230029	87230148	120	*	chr7	87230060	87230260	201	*	island:9742	NA	NA	NA	hg19_cpg_islands
		chr7	87230029	87230148	120	*	chr7	87229891	87230059	169	*	shore:17834	NA	NA	NA	hg19_cpg_shores
Bin158	0.716906	chr7	87257480	87257599	120	*	chr7	87256959	87258444	1486	*	island:9743	NA	NA	NA	hg19_cpg_islands
Bin159	0.633174	chr7	87257709	87257828	120	*	chr7	87256959	87258444	1486	*	island:9743	NA	NA	NA	hg19_cpg_islands
Bin160	0.61244	chr7	87258036	87258155	120	*	chr7	87256959	87258444	1486	*	island:9743	NA	NA	NA	hg19_cpg_islands
Bin161	0.816587	chr7	107301735	107301854	120	*	chr7	107301206	107302416	1211	*	island:9950	NA	NA	NA	hg19_cpg_islands
Bin162	0.787081	chr7	112726744	112726863	120	*	chr7	112584218	113720924	1136707	*	inter:7523	NA	NA	NA	hg19_cpg_inter
Bin163	0.614833	chr7	126892191	126892310	120	*	chr7	126891301	126894205	2905	*	island:9999	NA	NA	NA	hg19_cpg_islands
Bin164	0.814195	chr7	140773520	140773639	120	*	chr7	140772359	140774560	2202	*	island:10110	NA	NA	NA	hg19_cpg_islands
Bin165	0.818182	chr7	155259622	155259741	120	*	chr7	155258828	155261403	2576	*	island:10264	NA	NA	NA	hg19_cpg_islands
Bin166	0.748006	chr8	20161322	20161441	120	*	chr8	20160812	20161685	874	*	island:10626	NA	NA	NA	hg19_cpg_islands
Bin167	0.802233	chr8	37823234	37823353	120	*	chr8	37822487	37824008	1522	*	island:10750	NA	NA	NA	hg19_cpg_islands
Bin168	0.748006	chr8	65492788	65492997	210	*	chr8	65492936	65494452	1517	*	island:10897	NA	NA	NA	hg19_cpg_islands
		chr8	65492788	65492997	210	*	chr8	65491320	65492935	1616	*	shore:19957	NA	NA	NA	hg19_cpg_shores
Bin169	0.898724	chr8	67874975	67875094	120	*	chr8	67873389	67875600	2212	*	island:10917	NA	NA	NA	hg19_cpg_islands
Bin170	0.841308	chr8	67875383	67875502	120	*	chr8	67873389	67875600	2212	*	island:10917	NA	NA	NA	hg19_cpg_islands
Bin171	0.797448	chr8	68864260	68864379	120	*	chr8	68862585	68864584	2000	*	shore:20002	NA	NA	NA	hg19_cpg_shores
Bin172	0.84051	chr8	72987780	72987899	120	*	chr8	72987481	72988023	543	*	island:10934	NA	NA	NA	hg19_cpg_islands
Bin173	0.846093	chr8	73449069	73449188	120	*	chr8	73448660	73449725	1066	*	island:10936	NA	NA	NA	hg19_cpg_islands
Bin174	0.766348	chr8	79428386	79428505	120	*	chr8	79428434	79428754	321	*	island:10954	NA	NA	NA	hg19_cpg_islands
		chr8	79428386	79428505	120	*	chr8	79426434	79428433	2000	*	shore:20065	NA	NA	NA	hg19_cpg_shores
Bin175	0.755981	chr8	89339346	89339465	120	*	chr8	89337966	89339965	2000	*	shore:20160	NA	NA	NA	hg19_cpg_shores
Bin176	0.749601	chr8	89339564	89339683	120	*	chr8	89337966	89339965	2000	*	shore:20160	NA	NA	NA	hg19_cpg_shores
Bin177	0.660287	chr8	97507503	97507622	120	*	chr8	97505748	97507607	1860	*	island:11038	NA	NA	NA	hg19_cpg_islands
		chr8	97507503	97507622	120	*	chr8	97507608	97509607	2000	*	shore:20227	NA	NA	NA	hg19_cpg_shores
Bin178	0.912281	chr8	98290090	98290209	120	*	chr8	98289605	98290404	800	*	island:11040	NA	NA	NA	hg19_cpg_islands
Bin179	0.76236	chr8	109799460	109799579	120	*	chr8	109799430	109799847	418	*	island:11102	NA	NA	NA	hg19_cpg_islands
Bin180	0.870813	chr8	114447287	114447406	120	*	chr8	114447086	114449085	2000	*	shelf:17651	NA	NA	NA	hg19_cpg_shelves
Bin181	0.711324	chr8	122651517	122651636	120	*	chr8	122649666	122651665	2000	*	shore:20403	NA	NA	NA	hg19_cpg_shores
Bin182	0.858054	chr8	142425522	142425641	120	*	chr8	142425441	142425716	276	*	island:11212	NA	NA	NA	hg19_cpg_islands
Bin183	0.837321	chr9	114082	114201	120	*	chr9	112917	114839	1923	*	island:11444	NA	NA	NA	hg19_cpg_islands
Bin184	0.711324	chr9	36036748	36036867	120	*	chr9	36036799	36037564	766	*	island:11641	NA	NA	NA	hg19_cpg_islands
		chr9	36036748	36036867	120	*	chr9	36034799	36036798	2000	*	shore:21301	NA	NA	NA	hg19_cpg_shores
Bin185	0.523923	chr9	80912025	80912144	120	*	chr9	80911780	80912611	832	*	island:11830	NA	NA	NA	hg19_cpg_islands
Bin186	0.813397	chr9	87283412	87283531	120	*	chr9	87283179	87285704	2526	*	island:11842	NA	NA	NA	hg19_cpg_islands
Bin187	0.555821	chr9	126762545	126762664	120	*	chr9	126762469	126762683	215	*	island:12155	NA	NA	NA	hg19_cpg_islands
Bin188	0.675439	chr9	134152473	134152592	120	*	chr9	134151854	134153015	1162	*	island:12335	NA	NA	NA	hg19_cpg_islands
Bin189	0.716108	chr10	6621907	6622026	120	*	chr10	6621908	6622642	735	*	island:12762	NA	NA	NA	hg19_cpg_islands
		chr10	6621907	6622026	120	*	chr10	6619908	6621907	2000	*	shore:23340	NA	NA	NA	hg19_cpg_shores
Bin190	0.830941	chr10	7450398	7450517	120	*	chr10	7449377	7455339	5963	*	island:12765	NA	NA	NA	hg19_cpg_islands
Bin191	0.76236	chr10	7452757	7452876	120	*	chr10	7449377	7455339	5963	*	island:12765	NA	NA	NA	hg19_cpg_islands
Bin192	0.818182	chr10	8096261	8096380	120	*	chr10	8091375	8098329	6955	*	island:12772	NA	NA	NA	hg19_cpg_islands
Bin193	0.779107	chr10	17270192	17270311	120	*	chr10	17268431	17270430	2000	*	shore:23447	NA	NA	NA	hg19_cpg_shores
Bin194	0.876396	chr10	17271936	17272055	120	*	chr10	17270431	17272617	2187	*	island:12819	NA	NA	NA	hg19_cpg_islands
Bin195	0.630781	chr10	22517969	22518088	120	*	chr10	22518027	22518334	308	*	island:12839	NA	NA	NA	hg19_cpg_islands
		chr10	22517969	22518088	120	*	chr10	22516027	22518026	2000	*	shore:23483	NA	NA	NA	hg19_cpg_shores
Bin196	0.732057	chr10	22541384	22541503	120	*	chr10	22540708	22542739	2032	*	island:12840	NA	NA	NA	hg19_cpg_islands
Bin197	0.911483	chr10	22764864	22764983	120	*	chr10	22764709	22767050	2342	*	island:12847	NA	NA	NA	hg19_cpg_islands
Bin198	0.759171	chr10	23481770	23481882	113	*	chr10	23480698	23482455	1758	*	island:12852	NA	NA	NA	hg19_cpg_islands
Bin199	0.850877	chr10	28957371	28957490	120	*	chr10	28957409	28958116	708	*	island:12884	NA	NA	NA	hg19_cpg_islands
		chr10	28957371	28957490	120	*	chr10	28955409	28957408	2000	*	shore:23564	NA	NA	NA	hg19_cpg_shores
Bin200	0.764753	chr10	49732257	49732376	120	*	chr10	49731449	49732638	1190	*	island:13020	NA	NA	NA	hg19_cpg_islands
Bin201	0.685008	chr10	79397997	79398116	120	*	chr10	79396096	79398495	2400	*	island:13182	NA	NA	NA	hg19_cpg_islands
Bin202	0.803828	chr10	85954269	85954387	119	*	chr10	85954200	85955303	1104	*	island:13214	NA	NA	NA	hg19_cpg_islands
Bin203	0.864434	chr10	90967554	90967673	120	*	chr10	90967556	90967900	345	*	island:13244	NA	NA	NA	hg19_cpg_islands
		chr10	90967554	90967673	120	*	chr10	90965556	90967555	2000	*	shore:24265	NA	NA	NA	hg19_cpg_shores
Bin204	0.854864	chr10	101290641	101290760	120	*	chr10	101290626	101291178	553	*	island:13336	NA	NA	NA	hg19_cpg_islands
Bin205	0.821372	chr10	101293030	101293149	120	*	chr10	101293016	101293238	223	*	island:13338	NA	NA	NA	hg19_cpg_islands
Bin206	0.852472	chr10	102504239	102504358	120	*	chr10	102503914	102506146	2233	*	island:13373	NA	NA	NA	hg19_cpg_islands
Bin207	0.819777	chr10	108924074	108924193	120	*	chr10	108923781	108924805	1025	*	island:13477	NA	NA	NA	hg19_cpg_islands
Bin208	0.671451	chr10	118031596	118031715	120	*	chr10	118030733	118034230	3498	*	island:13514	NA	NA	NA	hg19_cpg_islands
Bin209	0.714514	chr10	119294998	119295117	120	*	chr10	119293918	119297675	3758	*	island:13534	NA	NA	NA	hg19_cpg_islands
Bin210	0.720096	chr10	130339692	130339811	120	*	chr10	130339527	130339777	251	*	island:13626	NA	NA	NA	hg19_cpg_islands
		chr10	130339692	130339811	120	*	chr10	130339778	130341777	2000	*	shore:24954	NA	NA	NA	hg19_cpg_shores
Bin211	0.631579	chr10	133795080	133795199	120	*	chr10	133794899	133796598	1700	*	island:13660	NA	NA	NA	hg19_cpg_islands
Bin212	0.80941	chr10	133795738	133795946	209	*	chr10	133794899	133796598	1700	*	island:13660	NA	NA	NA	hg19_cpg_islands
Bin213	0.883573	chr10	135150459	135150578	120	*	chr10	135148197	135150565	2369	*	island:13784	NA	NA	NA	hg19_cpg_islands
		chr10	135150459	135150578	120	*	chr10	135150566	135152565	2000	*	shore:25214	NA	NA	NA	hg19_cpg_shores
Bin214	0.761563	chr11	3601966	3602085	120	*	chr11	3601852	3602616	765	*	island:14021	NA	NA	NA	hg19_cpg_islands
Bin215	0.632376	chr11	8041493	8041612	120	*	chr11	8040410	8041558	1149	*	island:14056	NA	NA	NA	hg19_cpg_islands
		chr11	8041493	8041612	120	*	chr11	8041559	8043558	2000	*	shore:25677	NA	NA	NA	hg19_cpg_shores
Bin216	0.780702	chr11	20691371	20691490	120	*	chr11	20690580	20691845	1266	*	island:14167	NA	NA	NA	hg19_cpg_islands
Bin217	0.72807	chr11	35441029	35441148	120	*	chr11	35440376	35441882	1507	*	island:14234	NA	NA	NA	hg19_cpg_islands
Bin218	0.800638	chr11	43963849	43963968	120	*	chr11	43963627	43966048	2422	*	island:14250	NA	NA	NA	hg19_cpg_islands
Bin219	0.803828	chr11	44326352	44326471	120	*	chr11	44325658	44326517	860	*	island:14254	NA	NA	NA	hg19_cpg_islands
Bin220	0.602871	chr11	61595427	61595546	120	*	chr11	61594997	61596710	1714	*	island:14407	NA	NA	NA	hg19_cpg_islands
Bin221	0.795853	chr11	61596347	61596466	120	*	chr11	61594997	61596710	1714	*	island:14407	NA	NA	NA	hg19_cpg_islands
Bin222	0.876396	chr11	64513010	64513217	208	*	chr11	64509434	64513826	4393	*	island:14503	NA	NA	NA	hg19_cpg_islands
Bin223	0.816587	chr11	98891753	98891872	120	*	chr11	98891544	98891821	278	*	island:14917	NA	NA	NA	hg19_cpg_islands
		chr11	98891753	98891872	120	*	chr11	98891822	98893821	2000	*	shore:27253	NA	NA	NA	hg19_cpg_shores
Bin224	0.871611	chr11	102980408	102980527	120	*	chr11	102967050	103903405	936356	*	inter:11169	NA	NA	NA	hg19_cpg_inter
Bin225	0.784689	chr11	110583541	110583660	120	*	chr11	110581840	110583883	2044	*	island:14950	NA	NA	NA	hg19_cpg_islands
Bin226	0.888357	chr11	112832951	112833070	120	*	chr11	112832525	112834490	1966	*	island:14967	NA	NA	NA	hg19_cpg_islands
Bin227	0.830941	chr11	119293327	119293446	120	*	chr11	119293321	119293943	623	*	island:15042	NA	NA	NA	hg19_cpg_islands
Bin228	0.891547	chr11	128564048	128564167	120	*	chr11	128562672	128565011	2340	*	island:15117	NA	NA	NA	hg19_cpg_islands
Bin229	0.942584	chr12	4383449	4383568	120	*	chr12	4383194	4384405	1212	*	island:15229	NA	NA	NA	hg19_cpg_islands
Bin230	0.901116	chr12	4383712	4383831	120	*	chr12	4383194	4384405	1212	*	island:15229	NA	NA	NA	hg19_cpg_islands
Bin231	0.858852	chr12	5018757	5018876	120	*	chr12	5018586	5021171	2586	*	island:15238	NA	NA	NA	hg19_cpg_islands
Bin232	0.852472	chr12	5019033	5019152	120	*	chr12	5018586	5021171	2586	*	island:15238	NA	NA	NA	hg19_cpg_islands
Bin233	0.786284	chr12	22094168	22094287	120	*	chr12	22093955	22095357	1403	*	island:15361	NA	NA	NA	hg19_cpg_islands
Bin234	0.875598	chr12	22487160	22487279	120	*	chr12	22486836	22488666	1831	*	island:15363	NA	NA	NA	hg19_cpg_islands
Bin235	0.787081	chr12	22487600	22487763	164	*	chr12	22486836	22488666	1831	*	island:15363	NA	NA	NA	hg19_cpg_islands
Bin236	0.649123	chr12	24715480	24715599	120	*	chr12	24714957	24716243	1287	*	island:15366	NA	NA	NA	hg19_cpg_islands
Bin237	0.672249	chr12	24715990	24716109	120	*	chr12	24714957	24716243	1287	*	island:15366	NA	NA	NA	hg19_cpg_islands
Bin238	0.783892	chr12	45270348	45270467	120	*	chr12	45269831	45270835	1005	*	island:15448	NA	NA	NA	hg19_cpg_islands
Bin239	0.85327	chr12	52401155	52401274	120	*	chr12	52400468	52401696	1229	*	island:15558	NA	NA	NA	hg19_cpg_islands
Bin240	0.885167	chr12	58014799	58014918	120	*	chr12	58014709	58015697	989	*	island:15722	NA	NA	NA	hg19_cpg_islands
Bin241	0.793461	chr12	99289237	99289356	120	*	chr12	99288223	99289374	1152	*	island:15869	NA	NA	NA	hg19_cpg_islands
Bin242	0.791069	chr12	103352209	103352328	120	*	chr12	103351580	103352695	1116	*	island:15891	NA	NA	NA	hg19_cpg_islands
Bin243	0.842105	chr12	103889597	103889716	120	*	chr12	103889149	103889843	695	*	island:15894	NA	NA	NA	hg19_cpg_islands
Bin244	0.676236	chr12	111471251	111471370	120	*	chr12	111471062	111471578	517	*	island:15971	NA	NA	NA	hg19_cpg_islands
Bin245	0.730463	chr12	116971058	116971177	120	*	chr12	116950608	117171623	221016	*	inter:12060	NA	NA	NA	hg19_cpg_inter
Bin246	0.829346	chr13	23734246	23734365	120	*	chr13	23733809	23734816	1008	*	island:16463	NA	NA	NA	hg19_cpg_islands
Bin247	0.679426	chr13	27132364	27132483	120	*	chr13	27131569	27132677	1109	*	island:16499	NA	NA	NA	hg19_cpg_islands
Bin248	0.560606	chr13	29393691	29393810	120	*	chr13	29393784	29394898	1115	*	island:16532	NA	NA	NA	hg19_cpg_islands
		chr13	29393691	29393810	120	*	chr13	29391784	29393783	2000	*	shore:30239	NA	NA	NA	hg19_cpg_shores
Bin249	0.80303	chr13	40176618	40176737	120	*	chr13	40174850	40176849	2000	*	shore:30334	NA	NA	NA	hg19_cpg_shores
Bin250	0.802233	chr13	50704966	50705085	120	*	chr13	50703686	50705025	1340	*	island:16649	NA	NA	NA	hg19_cpg_islands
		chr13	50704966	50705085	120	*	chr13	50705026	50707585	2560	*	shore:30460	NA	NA	NA	hg19_cpg_shores
Bin251	0.739234	chr13	96743525	96743644	120	*	chr13	96742139	96744162	2024	*	island:16748	NA	NA	NA	hg19_cpg_islands
Bin252	0.678628	chr13	111767841	111767960	120	*	chr13	111749698	111801638	51941	*	inter:12630	NA	NA	NA	hg19_cpg_inter
Bin253	0.814195	chr14	21100830	21100949	120	*	chr14	21100839	21101043	205	*	island:17028	NA	NA	NA	hg19_cpg_islands
		chr14	21100830	21100949	120	*	chr14	21098839	21100838	2000	*	shore:31124	NA	NA	NA	hg19_cpg_shores
Bin254	0.868421	chr14	42075752	42075871	120	*	chr14	42075859	42076329	471	*	island:17186	NA	NA	NA	hg19_cpg_islands
		chr14	42075752	42075871	120	*	chr14	42073859	42075858	2000	*	shore:31406	NA	NA	NA	hg19_cpg_shores
Bin255	0.813397	chr14	51562323	51562442	120	*	chr14	51560117	51562487	2371	*	island:17218	NA	NA	NA	hg19_cpg_islands
Bin256	0.80622	chr14	57275328	57275447	120	*	chr14	57274608	57276840	2233	*	island:17257	NA	NA	NA	hg19_cpg_islands
Bin257	0.712919	chr14	60385992	60386111	120	*	chr14	60384272	60386271	2000	*	shore:31587	NA	NA	NA	hg19_cpg_shores
Bin258	0.810207	chr14	60952723	60952842	120	*	chr14	60951977	60952946	970	*	island:17286	NA	NA	NA	hg19_cpg_islands
Bin259	0.633174	chr14	70346162	70346281	120	*	chr14	70345944	70346527	584	*	island:17361	NA	NA	NA	hg19_cpg_islands
Bin260	0.929825	chr14	70654580	70654699	120	*	chr14	70653096	70655095	2000	*	shore:31747	NA	NA	NA	hg19_cpg_shores
Bin261	0.729665	chr14	70655804	70655923	120	*	chr14	70655096	70656077	982	*	island:17363	NA	NA	NA	hg19_cpg_islands
Bin262	0.755183	chr14	72399751	72399870	120	*	chr14	72399555	72401554	2000	*	shore:31764	NA	NA	NA	hg19_cpg_shores
Bin263	0.586922	chr14	76819187	76819306	120	*	chr14	76819146	76819379	234	*	island:17431	NA	NA	NA	hg19_cpg_islands
Bin264	0.76874	chr14	77737088	77737207	120	*	chr14	77736734	77737772	1039	*	island:17446	NA	NA	NA	hg19_cpg_islands
Bin265	0.808612	chr14	92789442	92789561	120	*	chr14	92789495	92790712	1218	*	island:17514	NA	NA	NA	hg19_cpg_islands
		chr14	92789442	92789561	120	*	chr14	92789205	92789494	290	*	shore:32036	NA	NA	NA	hg19_cpg_shores
Bin266	0.550239	chr14	92979975	92980164	190	*	chr14	92979727	92981228	1502	*	island:17515	NA	NA	NA	hg19_cpg_islands
Bin267	0.807018	chr14	95234764	95234883	120	*	chr14	95234613	95236569	1957	*	island:17532	NA	NA	NA	hg19_cpg_islands
Bin268	0.701754	chr14	100438679	100438798	120	*	chr14	100437382	100438863	1482	*	island:17571	NA	NA	NA	hg19_cpg_islands
Bin269	0.550239	chr14	105881288	105881407	120	*	chr14	105881313	105881747	435	*	island:17755	NA	NA	NA	hg19_cpg_islands
		chr14	105881288	105881407	120	*	chr14	105878153	105881312	3160	*	shore:32474	NA	NA	NA	hg19_cpg_shores
Bin270	0.825359	chr15	26108569	26108688	120	*	chr15	26107504	26108818	1315	*	island:17842	NA	NA	NA	hg19_cpg_islands
Bin271	0.639553	chr15	26327837	26327956	120	*	chr15	26327496	26327896	401	*	island:17844	NA	NA	NA	hg19_cpg_islands
		chr15	26327837	26327956	120	*	chr15	26327897	26329896	2000	*	shore:32642	NA	NA	NA	hg19_cpg_shores
Bin272	0.889952	chr15	48937155	48937274	120	*	chr15	48936811	48938577	1767	*	island:18067	NA	NA	NA	hg19_cpg_islands
Bin273	0.516746	chr15	49913538	49913657	120	*	chr15	49913483	49915482	2000	*	shore:33074	NA	NA	NA	hg19_cpg_shores
Bin274	0.829346	chr15	83776212	83776331	120	*	chr15	83775862	83776922	1061	*	island:18404	NA	NA	NA	hg19_cpg_islands
Bin275	0.835726	chr15	84115874	84116079	206	*	chr15	84115763	84116921	1159	*	island:18408	NA	NA	NA	hg19_cpg_islands
Bin276	0.740829	chr16	8223255	8223374	120	*	chr16	7708091	8615699	907609	*	inter:14144	NA	NA	NA	hg19_cpg_inter
Bin277	0.860447	chr16	12996280	12996399	120	*	chr16	12994575	12997690	3116	*	island:19080	NA	NA	NA	hg19_cpg_islands
Bin278	0.776715	chr16	15950782	15950901	120	*	chr16	15950840	15951266	427	*	island:19111	NA	NA	NA	hg19_cpg_islands
		chr16	15950782	15950901	120	*	chr16	15948840	15950839	2000	*	shore:34888	NA	NA	NA	hg19_cpg_shores
Bin279	0.821372	chr16	23846835	23846954	120	*	chr16	23846942	23848102	1161	*	island:19198	NA	NA	NA	hg19_cpg_islands
		chr16	23846835	23846954	120	*	chr16	23844942	23846941	2000	*	shore:35047	NA	NA	NA	hg19_cpg_shores
Bin280	0.934609	chr16	23847182	23847301	120	*	chr16	23846942	23848102	1161	*	island:19198	NA	NA	NA	hg19_cpg_islands
Bin281	0.648325	chr16	51185178	51185297	120	*	chr16	51183700	51188763	5064	*	island:19474	NA	NA	NA	hg19_cpg_islands
Bin282	0.740032	chr16	56224735	56224962	228	*	chr16	56224732	56224980	249	*	island:19503	NA	NA	NA	hg19_cpg_islands
Bin283	0.719298	chr16	56225537	56225656	120	*	chr16	56225256	56226351	1096	*	island:19504	NA	NA	NA	hg19_cpg_islands
Bin284	0.758373	chr16	56228519	56228638	120	*	chr16	56228352	56230351	2000	*	shelf:30602	NA	NA	NA	hg19_cpg_shelves
Bin285	0.808612	chr16	58497656	58497775	120	*	chr16	58497034	58498595	1562	*	island:19554	NA	NA	NA	hg19_cpg_islands
Bin286	0.745614	chr16	77246437	77246718	282	*	chr16	77245945	77247013	1069	*	island:19736	NA	NA	NA	hg19_cpg_islands
Bin287	0.758373	chr16	77822375	77822494	120	*	chr16	77822376	77823134	759	*	island:19739	NA	NA	NA	hg19_cpg_islands
		chr16	77822375	77822494	120	*	chr16	77820376	77822375	2000	*	shore:36054	NA	NA	NA	hg19_cpg_shores
Bin288	0.53429	chr16	85646131	85646250	120	*	chr16	85644948	85649027	4080	*	island:19806	NA	NA	NA	hg19_cpg_islands
Bin289	0.866029	chr16	89267768	89267887	120	*	chr16	89267824	89268087	264	*	island:20006	NA	NA	NA	hg19_cpg_islands
		chr16	89267768	89267887	120	*	chr16	89265824	89267823	2000	*	shore:36506	NA	NA	NA	hg19_cpg_shores
Bin290	0.818979	chr17	20755890	20756009	120	*	chr17	20755764	20756133	370	*	island:20509	NA	NA	NA	hg19_cpg_islands
Bin291	0.888357	chr17	33700701	33700820	120	*	chr17	33700488	33700760	273	*	island:20648	NA	NA	NA	hg19_cpg_islands
		chr17	33700701	33700820	120	*	chr17	33700761	33700989	229	*	shore:37677	NA	NA	NA	hg19_cpg_shores
Bin292	0.728868	chr17	43339299	43339418	120	*	chr17	43339125	43339832	708	*	island:20924	NA	NA	NA	hg19_cpg_islands
Bin293	0.882775	chr17	45810807	45810926	120	*	chr17	45810590	45811388	799	*	island:20966	NA	NA	NA	hg19_cpg_islands
Bin294	0.626794	chr17	46824669	46824788	120	*	chr17	46824786	46825372	587	*	island:21023	NA	NA	NA	hg19_cpg_islands
		chr17	46824669	46824788	120	*	chr17	46822786	46824785	2000	*	shore:38341	NA	NA	NA	hg19_cpg_shores
Bin295	0.895534	chr17	47653249	47653368	120	*	chr17	47653212	47654369	1158	*	island:21050	NA	NA	NA	hg19_cpg_islands
Bin296	0.644338	chr17	59539657	59539776	120	*	chr17	59539363	59539834	472	*	island:21176	NA	NA	NA	hg19_cpg_islands
Bin297	0.817384	chr17	66195746	66195865	120	*	chr17	66192364	66195873	3510	*	island:21244	NA	NA	NA	hg19_cpg_islands
Bin298	0.741627	chr17	70114071	70114190	120	*	chr17	70112825	70114271	1447	*	island:21256	NA	NA	NA	hg19_cpg_islands
Bin299	0.8437	chr18	2847472	2847591	120	*	chr18	2846566	2848175	1610	*	island:21725	NA	NA	NA	hg19_cpg_islands
Bin300	0.766348	chr18	5542821	5542940	120	*	chr18	5542848	5543054	207	*	island:21742	NA	NA	NA	hg19_cpg_islands
		chr18	5542821	5542940	120	*	chr18	5540848	5542847	2000	*	shore:39632	NA	NA	NA	hg19_cpg_shores
Bin301	0.648325	chr18	14132149	14132268	120	*	chr18	14132001	14132482	482	*	island:21822	NA	NA	NA	hg19_cpg_islands
Bin302	0.49362	chr18	21033201	21033320	120	*	chr18	21033072	21033657	586	*	island:21852	NA	NA	NA	hg19_cpg_islands
Bin303	0.830941	chr18	22930213	22930332	120	*	chr18	22930019	22930904	886	*	island:21863	NA	NA	NA	hg19_cpg_islands
Bin304	0.791866	chr18	31804665	31804784	120	*	chr18	31804481	31804875	395	*	island:21885	NA	NA	NA	hg19_cpg_islands
Bin305	0.662679	chr18	53254805	53254924	120	*	chr18	53253019	53255018	2000	*	shelf:34332	NA	NA	NA	hg19_cpg_shelves
Bin306	0.77512	chr18	73167836	73167955	120	*	chr18	73167403	73167920	518	*	island:22056	NA	NA	NA	hg19_cpg_islands
		chr18	73167836	73167955	120	*	chr18	73167921	73169920	2000	*	shore:40234	NA	NA	NA	hg19_cpg_shores
Bin307	0.744019	chr18	75612083	75612202	120	*	chr18	75611919	75612142	224	*	island:22082	NA	NA	NA	hg19_cpg_islands
		chr18	75612083	75612202	120	*	chr18	75612143	75614142	2000	*	shore:40284	NA	NA	NA	hg19_cpg_shores
Bin308	0.794258	chr18	76746216	76746335	120	*	chr18	76745245	76747939	2695	*	inter:16342	NA	NA	NA	hg19_cpg_inter
Bin309	0.872408	chr19	3585542	3585656	115	*	chr19	3585358	3585947	590	*	island:22681	NA	NA	NA	hg19_cpg_islands
Bin310	0.852472	chr19	10402109	10402228	120	*	chr19	10399845	10405375	5531	*	island:23054	NA	NA	NA	hg19_cpg_islands
Bin311	0.805423	chr19	16187830	16187949	120	*	chr19	16186790	16188275	1486	*	island:23338	NA	NA	NA	hg19_cpg_islands
Bin312	0.648325	chr19	20150174	20150293	120	*	chr19	20149856	20150175	320	*	island:23539	NA	NA	NA	hg19_cpg_islands
		chr19	20150174	20150293	120	*	chr19	20150176	20152175	2000	*	shore:42657	NA	NA	NA	hg19_cpg_shores
Bin313	0.617225	chr19	20162847	20162966	120	*	chr19	20162773	20163107	335	*	island:23540	NA	NA	NA	hg19_cpg_islands
Bin314	0.808612	chr19	20348868	20348987	120	*	chr19	20167108	20581179	414072	*	inter:16988	NA	NA	NA	hg19_cpg_inter
Bin315	0.770335	chr19	22034689	22034808	120	*	chr19	22034395	22034943	549	*	island:23552	NA	NA	NA	hg19_cpg_islands
Bin316	0.80622	chr19	34973283	34973402	120	*	chr19	34972055	34973645	1591	*	island:23653	NA	NA	NA	hg19_cpg_islands
Bin317	0.725678	chr19	36478192	36478311	120	*	chr19	36478098	36478330	233	*	island:23719	NA	NA	NA	hg19_cpg_islands
Bin318	0.764753	chr19	37997617	37997868	252	*	chr19	37997791	37998125	335	*	island:23793	NA	NA	NA	hg19_cpg_islands
		chr19	37997617	37997868	252	*	chr19	37995791	37997790	2000	*	shore:43100	NA	NA	NA	hg19_cpg_shores
Bin319	0.940989	chr19	38182892	38183011	120	*	chr19	38182794	38183327	534	*	island:23797	NA	NA	NA	hg19_cpg_islands
Bin320	0.845295	chr19	38183302	38183421	120	*	chr19	38182794	38183327	534	*	island:23797	NA	NA	NA	hg19_cpg_islands
		chr19	38183302	38183421	120	*	chr19	38183328	38185327	2000	*	shore:43109	NA	NA	NA	hg19_cpg_shores
Bin321	0.836523	chr19	40005669	40005788	120	*	chr19	40005649	40005869	221	*	island:23878	NA	NA	NA	hg19_cpg_islands
Bin322	0.69059	chr19	40724324	40724443	120	*	chr19	40723105	40724389	1285	*	island:23904	NA	NA	NA	hg19_cpg_islands
		chr19	40724324	40724443	120	*	chr19	40724390	40728235	3846	*	shore:43295	NA	NA	NA	hg19_cpg_shores
Bin323	0.886762	chr19	42028493	42028612	120	*	chr19	42028465	42028701	237	*	island:23975	NA	NA	NA	hg19_cpg_islands
Bin324	0.866826	chr19	51228211	51228330	120	*	chr19	51227662	51228883	1222	*	island:24429	NA	NA	NA	hg19_cpg_islands
Bin325	0.881978	chr19	56904697	56904816	120	*	chr19	56904637	56905355	719	*	island:24652	NA	NA	NA	hg19_cpg_islands
Bin326	0.631579	chr19	56915345	56915464	120	*	chr19	56915357	56915856	500	*	island:24653	NA	NA	NA	hg19_cpg_islands
		chr19	56915345	56915464	120	*	chr19	56913357	56915356	2000	*	shore:44576	NA	NA	NA	hg19_cpg_shores
Bin327	0.85008	chr19	57078463	57078582	120	*	chr19	57078366	57079301	936	*	island:24657	NA	NA	NA	hg19_cpg_islands
Bin328	0.689793	chr19	57106480	57106599	120	*	chr19	57106576	57106896	321	*	island:24658	NA	NA	NA	hg19_cpg_islands
		chr19	57106480	57106599	120	*	chr19	57104576	57106575	2000	*	shore:44586	NA	NA	NA	hg19_cpg_shores
Bin329	0.804625	chr19	58038631	58038750	120	*	chr19	58038573	58039208	636	*	island:24687	NA	NA	NA	hg19_cpg_islands
Bin330	0.848485	chr19	58239077	58239196	120	*	chr19	58239029	58241028	2000	*	shore:44662	NA	NA	NA	hg19_cpg_shores
Bin331	0.740032	chr19	58459225	58459344	120	*	chr19	58459220	58461219	2000	*	shore:44682	NA	NA	NA	hg19_cpg_shores
Bin332	0.580542	chr19	58661775	58661894	120	*	chr19	58661738	58662287	550	*	island:24718	NA	NA	NA	hg19_cpg_islands
Bin333	0.729665	chr19	58739886	58740065	180	*	chr19	58739944	58740554	611	*	island:24723	NA	NA	NA	hg19_cpg_islands
		chr19	58739886	58740065	180	*	chr19	58737944	58739943	2000	*	shore:44710	NA	NA	NA	hg19_cpg_shores
Bin334	0.849282	chr19	58951376	58951495	120	*	chr19	58951215	58952250	1036	*	island:24737	NA	NA	NA	hg19_cpg_islands
Bin335	0.842903	chr19	59073947	59074066	120	*	chr19	59073414	59074755	1342	*	island:24753	NA	NA	NA	hg19_cpg_islands
Bin336	0.712919	chr19	59074449	59074568	120	*	chr19	59073414	59074755	1342	*	island:24753	NA	NA	NA	hg19_cpg_islands
Bin337	0.91547	chr20	2781425	2781544	120	*	chr20	2780979	2781497	519	*	island:24814	NA	NA	NA	hg19_cpg_islands
		chr20	2781425	2781544	120	*	chr20	2781498	2783497	2000	*	shore:44874	NA	NA	NA	hg19_cpg_shores
Bin338	0.811802	chr20	21086278	21086397	120	*	chr20	21086140	21087175	1036	*	island:24930	NA	NA	NA	hg19_cpg_islands
Bin339	0.641148	chr20	39318926	39319045	120	*	chr20	39316551	39319987	3437	*	island:25123	NA	NA	NA	hg19_cpg_islands
Bin340	0.84689	chr20	44650390	44650509	120	*	chr20	44649067	44651066	2000	*	shore:45558	NA	NA	NA	hg19_cpg_shores
Bin341	0.660287	chr20	47444793	47444912	120	*	chr20	47443735	47445181	1447	*	island:25220	NA	NA	NA	hg19_cpg_islands
Bin342	0.881978	chr20	61148159	61148278	120	*	chr20	61148082	61148990	909	*	island:25388	NA	NA	NA	hg19_cpg_islands
Bin343	0.860447	chr21	15399625	15399744	120	*	chr21	15397938	15399937	2000	*	shore:46259	NA	NA	NA	hg19_cpg_shores
Bin344	0.695375	chr21	27011735	27011854	120	*	chr21	27011625	27012398	774	*	island:25606	NA	NA	NA	hg19_cpg_islands
Bin345	0.824561	chr21	27012117	27012374	258	*	chr21	27011625	27012398	774	*	island:25606	NA	NA	NA	hg19_cpg_islands
Bin346	0.937002	chr21	27012557	27012676	120	*	chr21	27012399	27014398	2000	*	shore:46295	NA	NA	NA	hg19_cpg_shores
Bin347	0.785486	chr21	28217002	28217121	120	*	chr21	28216559	28218117	1559	*	island:25610	NA	NA	NA	hg19_cpg_islands
Bin348	0.854864	chr21	34392315	34392434	120	*	chr21	34392163	34392656	494	*	island:25638	NA	NA	NA	hg19_cpg_islands
Bin349	0.776715	chr21	44847548	44847667	120	*	chr21	44844451	44859910	15460	*	inter:18440	NA	NA	NA	hg19_cpg_inter
Bin350	0.827751	chr22	19748320	19748439	120	*	chr22	19747142	19748650	1509	*	shore:47010	NA	NA	NA	hg19_cpg_shores
Bin351	0.580542	chr22	24820044	24820162	119	*	chr22	24819538	24820810	1273	*	island:26122	NA	NA	NA	hg19_cpg_islands
Bin352	0.668262	chr22	33197580	33197699	120	*	chr22	33197381	33198267	887	*	island:26227	NA	NA	NA	hg19_cpg_islands
Bin353	0.848485	chr22	45404785	45404904	120	*	chr22	45403037	45406372	3336	*	island:26443	NA	NA	NA	hg19_cpg_islands
Bin354	0.879585	chr22	48970992	48971111	120	*	chr22	48970858	48972947	2090	*	island:26516	NA	NA	NA	hg19_cpg_islands
Bin355	0.750399	chr22	48971901	48972020	120	*	chr22	48970858	48972947	2090	*	island:26516	NA	NA	NA	hg19_cpg_islands
Bin356	0.837321	chrX	6145499	6145618	120	*	chrX	6144121	6145906	1786	*	island:26748	NA	NA	NA	hg19_cpg_islands
